# Supplementary material for: Synthesis and Antiproliferative Effect of Halogenated Coumarin Derivatives
Source: Molecules. 2022 Dec 14;27(24):8897. doi: 10.3390/molecules27248897 (PMC9786284; doi:10.3390/molecules27248897)
Supplement: Supplementary file 1 [file molecules-27-08897-s001.zip]

Archive with 1 entries (1 files):
- molecules-2074296-supplementary.pdf
